# Supplementary material for: A Surfactant Enables Efficient Membrane Spanning by Non-Aggregating DNA-Based Ion Channels
Source: Molecules. 2022 Jan 17;27(2):578. doi: 10.3390/molecules27020578 (PMC8779190; doi:10.3390/molecules27020578)
Supplement: Supplementary file 1 [file molecules-27-00578-s001.zip]

Archive with 1 entries (1 files):
- molecules-1542408-supplementary.pdf
